# Supplementary material for: Historical changes in the distribution of the Sichuan golden snub‐nosed monkey (Rhinopithecus roxellana) in Sichuan Province, China
Source: Ecol Evol. 2024 Apr 16;14(4):e11270. doi: 10.1002/ece3.11270 (PMC11021920; doi:10.1002/ece3.11270)
Supplement: Supplementary file 1 — Appendix S1.. [file ECE3-14-e11270-s002.xls]

## Sheet: presence
Species	Longitude	Latitude
golden snub-nosed monkey	103.595	31.1652
golden snub-nosed monkey	103.717	31.229
golden snub-nosed monkey	103.748	31.2534
golden snub-nosed monkey	103.204	30.7726
golden snub-nosed monkey	103.187	30.7738
golden snub-nosed monkey	103.185	30.7886
golden snub-nosed monkey	103.201	30.6972
golden snub-nosed monkey	103.151	30.7144
golden snub-nosed monkey	104.072	31.3519
golden snub-nosed monkey	103.912	31.3964
golden snub-nosed monkey	103.903	31.5338
golden snub-nosed monkey	104.253	32.6178
golden snub-nosed monkey	104.437	32.5672
golden snub-nosed monkey	104.446	32.1192
golden snub-nosed monkey	104.274	32.2153
golden snub-nosed monkey	104.151	32.3208
golden snub-nosed monkey	104.975	32.5436
golden snub-nosed monkey	103.918	32.5064
golden snub-nosed monkey	104.013	32.4502
golden snub-nosed monkey	103.972	32.5331
golden snub-nosed monkey	104.546	32.4917
golden snub-nosed monkey	104.716	32.5338
golden snub-nosed monkey	104.689	32.5189
golden snub-nosed monkey	103.869	31.9758
golden snub-nosed monkey	103.934	32.1056
golden snub-nosed monkey	104.052	32.0619
golden snub-nosed monkey	104.014	32.0956
golden snub-nosed monkey	104.111	32.1025
golden snub-nosed monkey	104.092	32.0502
golden snub-nosed monkey	104.207	31.7403
golden snub-nosed monkey	104.235	31.7517
golden snub-nosed monkey	104.291	31.7514
golden snub-nosed monkey	105.432	32.9244
golden snub-nosed monkey	105.471	32.868
golden snub-nosed monkey	105.483	32.9094
golden snub-nosed monkey	104.7	32.6327
golden snub-nosed monkey	105.033	32.6408
golden snub-nosed monkey	104.891	32.5589
golden snub-nosed monkey	102.979	30.5003
golden snub-nosed monkey	103.033	30.5361
golden snub-nosed monkey	102.511	30.095
golden snub-nosed monkey	102.878	30.6256
golden snub-nosed monkey	102.733	30.665
golden snub-nosed monkey	102.409	30.8606
golden snub-nosed monkey	102.681	30.6069
golden snub-nosed monkey	102.755	30.8044
golden snub-nosed monkey	102.507	29.8826
golden snub-nosed monkey	104.132	33.2967
golden snub-nosed monkey	104.072	33.327
golden snub-nosed monkey	104.269	32.9342
golden snub-nosed monkey	103.156	30.9969
golden snub-nosed monkey	103.24	31.0656
golden snub-nosed monkey	103.349	31.1592
golden snub-nosed monkey	103.192	31.0733
golden snub-nosed monkey	103.337	31.1744
golden snub-nosed monkey	103.554	31.1892
golden snub-nosed monkey	103.126	31.1492
golden snub-nosed monkey	103.089	32.2769
golden snub-nosed monkey	102.875	32.2531
golden snub-nosed monkey	103.897	32.3554
golden snub-nosed monkey	103.883	32.2402
golden snub-nosed monkey	104.203	32.2561
golden snub-nosed monkey	104.078	32.7463
golden snub-nosed monkey	104.009	31.6986
golden snub-nosed monkey	104.164	31.7331
golden snub-nosed monkey	103.906	31.8614
golden snub-nosed monkey	102.781	31.0722
golden snub-nosed monkey	102.699	31.0254
golden snub-nosed monkey	102.611	31.0486
golden snub-nosed monkey	103.269	31.4372
golden snub-nosed monkey	103.313	31.4364
golden snub-nosed monkey	102.336	29.7788
golden snub-nosed monkey	102.366	30.6283
golden snub-nosed monkey	102.451	30.6589
golden snub-nosed monkey	104.819	32.6539
golden snub-nosed monkey	104.847	32.5911
golden snub-nosed monkey	104.859	32.6103
golden snub-nosed monkey	104.86	32.5738
golden snub-nosed monkey	104.83	32.6427
golden snub-nosed monkey	104.838	32.6007
golden snub-nosed monkey	104.828	32.6045
golden snub-nosed monkey	104.827	32.6185
golden snub-nosed monkey	104.819	32.629
golden snub-nosed monkey	104.793	32.6478
golden snub-nosed monkey	104.795	32.6217
golden snub-nosed monkey	104.787	32.6068
golden snub-nosed monkey	104.787	32.6281
golden snub-nosed monkey	104.816	32.5844
golden snub-nosed monkey	104.741	32.6051
golden snub-nosed monkey	104.65	32.5412
golden snub-nosed monkey	104.571	32.4316
golden snub-nosed monkey	104.988	32.5844
golden snub-nosed monkey	104.855	32.5401
golden snub-nosed monkey	104.78	32.5938
golden snub-nosed monkey	104.794	32.588
golden snub-nosed monkey	104.803	32.648
golden snub-nosed monkey	104.794	32.588
golden snub-nosed monkey	104.809	32.6377
golden snub-nosed monkey	104.809	32.6377
golden snub-nosed monkey	104.836	32.6289
golden snub-nosed monkey	104.754	32.5903
golden snub-nosed monkey	104.777	32.5778
golden snub-nosed monkey	104.788	32.5694
golden snub-nosed monkey	104.766	32.5734
golden snub-nosed monkey	104.764	32.585
golden snub-nosed monkey	104.846	32.6199
golden snub-nosed monkey	104.728	32.5927
golden snub-nosed monkey	104.739	32.5884
golden snub-nosed monkey	104.752	32.5766
golden snub-nosed monkey	104.835	32.5738
golden snub-nosed monkey	104.836	32.5738
golden snub-nosed monkey	104.572	32.5765
golden snub-nosed monkey	104.828	32.5885
golden snub-nosed monkey	104.77	32.6172
golden snub-nosed monkey	104.804	32.6248
golden snub-nosed monkey	104.859	32.6194
golden snub-nosed monkey	104.819	32.64
golden snub-nosed monkey	104.776	32.6051
golden snub-nosed monkey	104.489	32.3824
golden snub-nosed monkey	104.726	32.5742
golden snub-nosed monkey	104.748	32.5627
golden snub-nosed monkey	104.726	32.6122
golden snub-nosed monkey	104.496	32.3816
golden snub-nosed monkey	104.756	32.5409
golden snub-nosed monkey	103.41	31.1314
golden snub-nosed monkey	103.692	31.2014
golden snub-nosed monkey	103.692	31.2014
golden snub-nosed monkey	103.685	31.2176
golden snub-nosed monkey	103.678	31.2262
golden snub-nosed monkey	103.678	31.2262
golden snub-nosed monkey	103.717	31.2464
golden snub-nosed monkey	103.717	31.2464
golden snub-nosed monkey	103.748	31.2534
golden snub-nosed monkey	103.707	31.2591
golden snub-nosed monkey	103.707	31.2591
golden snub-nosed monkey	103.707	31.2591
golden snub-nosed monkey	103.707	31.2591
golden snub-nosed monkey	103.707	31.2591
golden snub-nosed monkey	103.732	31.2641
golden snub-nosed monkey	103.732	31.2641
golden snub-nosed monkey	103.732	31.2641
golden snub-nosed monkey	103.72	31.2691
golden snub-nosed monkey	103.72	31.2691
golden snub-nosed monkey	103.72	31.2691
golden snub-nosed monkey	102.878	30.6254
golden snub-nosed monkey	102.733	30.6649
golden snub-nosed monkey	103.409	30.8605
golden snub-nosed monkey	102.968	30.5509
golden snub-nosed monkey	102.692	30.5528
golden snub-nosed monkey	102.681	30.607
golden snub-nosed monkey	102.853	30.608
golden snub-nosed monkey	102.755	30.8045
golden snub-nosed monkey	102.71	30.8791
golden snub-nosed monkey	102.709	30.9004
golden snub-nosed monkey	103.151	30.7147
golden snub-nosed monkey	102.985	31.3648
golden snub-nosed monkey	103.269	31.4372
golden snub-nosed monkey	103.313	31.4365
golden snub-nosed monkey	103.279	31.438
golden snub-nosed monkey	102.998	30.689
golden snub-nosed monkey	103.337	31.1745
golden snub-nosed monkey	103.206	31.3197
golden snub-nosed monkey	103.944	32.1056
golden snub-nosed monkey	104.03	32.0956
golden snub-nosed monkey	103.926	32.0431
golden snub-nosed monkey	103.869	31.9758
golden snub-nosed monkey	103.84	31.96
golden snub-nosed monkey	104.17	31.7566
golden snub-nosed monkey	104.207	31.7404
golden snub-nosed monkey	104.236	31.7315
golden snub-nosed monkey	104.235	31.7518
golden snub-nosed monkey	104.291	31.7515
golden snub-nosed monkey	104.284	31.7623
golden snub-nosed monkey	104.212	31.7643
golden snub-nosed monkey	104.225	32.2019
golden snub-nosed monkey	104.211	32.2002
golden snub-nosed monkey	104.187	32.1989
golden snub-nosed monkey	104.361	32.0945
golden snub-nosed monkey	104.335	32.0799
golden snub-nosed monkey	104.31	32.0766
golden snub-nosed monkey	104.033	32.0829
golden snub-nosed monkey	103.924	32.0809
golden snub-nosed monkey	104.436	32.0693
golden snub-nosed monkey	104.33	32.0566
golden snub-nosed monkey	104.266	32.0558
golden snub-nosed monkey	103.941	32.0477
golden snub-nosed monkey	104.247	31.775
golden snub-nosed monkey	104.238	31.767
golden snub-nosed monkey	104.17	31.757
golden snub-nosed monkey	103.674	31.3382
golden snub-nosed monkey	103.645	31.3232
golden snub-nosed monkey	103.69	31.3101
golden snub-nosed monkey	103.636	31.2828
golden snub-nosed monkey	103.609	31.2621
golden snub-nosed monkey	103.63	31.241
golden snub-nosed monkey	103.655	31.2147
golden snub-nosed monkey	103.68	31.1848
golden snub-nosed monkey	103.584	31.1694
golden snub-nosed monkey	104.181	32.9889
golden snub-nosed monkey	104.192	32.986
golden snub-nosed monkey	104.165	33.0228
golden snub-nosed monkey	104.09	33.2155
golden snub-nosed monkey	104.117	33.218
golden snub-nosed monkey	104.084	33.2338
golden snub-nosed monkey	104.056	33.2395
golden snub-nosed monkey	104.137	33.2342
golden snub-nosed monkey	104.137	33.2513
golden snub-nosed monkey	104.053	33.2623
golden snub-nosed monkey	104.278	32.9808
golden snub-nosed monkey	104.009	31.6987
golden snub-nosed monkey	104.022	31.7079
golden snub-nosed monkey	104.147	31.7376
golden snub-nosed monkey	104.164	31.7329
golden snub-nosed monkey	103.773	31.8471
golden snub-nosed monkey	103.89	31.854
golden snub-nosed monkey	103.935	31.8489
golden snub-nosed monkey	103.906	31.8614
golden snub-nosed monkey	103.857	31.9178
golden snub-nosed monkey	103.857	31.9178
golden snub-nosed monkey	104.052	31.4669
golden snub-nosed monkey	104.384	32.0801
golden snub-nosed monkey	104.455	32.0971
golden snub-nosed monkey	104.445	32.1193
golden snub-nosed monkey	104.274	32.2152
golden snub-nosed monkey	104.273	32.2479
golden snub-nosed monkey	104.31	32.2509
golden snub-nosed monkey	104.348	32.2563
golden snub-nosed monkey	104.37	32.2844
golden snub-nosed monkey	104.407	32.2893
golden snub-nosed monkey	104.151	32.3209
golden snub-nosed monkey	104.001	32.3182
golden snub-nosed monkey	104.007	32.3671
golden snub-nosed monkey	104.022	32.3648
golden snub-nosed monkey	104.021	32.4653
golden snub-nosed monkey	104.566	32.5117
golden snub-nosed monkey	103.975	32.5436
golden snub-nosed monkey	104.574	32.5602
golden snub-nosed monkey	104.402	32.5685
golden snub-nosed monkey	103.946	32.5814
golden snub-nosed monkey	104.629	32.5949
golden snub-nosed monkey	104.303	32.611
golden snub-nosed monkey	104.53	32.6291
golden snub-nosed monkey	104.53	32.6291
golden snub-nosed monkey	104.227	32.6635
golden snub-nosed monkey	104.402	32.6762
golden snub-nosed monkey	104.238	32.6798
golden snub-nosed monkey	104.175	32.7001
golden snub-nosed monkey	104.501	32.7031
golden snub-nosed monkey	104.227	32.7263
golden snub-nosed monkey	104.212	32.7394
golden snub-nosed monkey	104.226	32.7383
golden snub-nosed monkey	104.169	32.8002
golden snub-nosed monkey	104.328	32.8036
golden snub-nosed monkey	104.196	32.8575
golden snub-nosed monkey	104.878	32.52
golden snub-nosed monkey	104.888	32.5172
golden snub-nosed monkey	104.801	32.527
golden snub-nosed monkey	104.717	32.5601
golden snub-nosed monkey	104.781	32.5574
golden snub-nosed monkey	104.796	32.5574
golden snub-nosed monkey	104.662	32.5718
golden snub-nosed monkey	104.69	32.5655
golden snub-nosed monkey	104.709	32.5655
golden snub-nosed monkey	104.931	32.5776
golden snub-nosed monkey	104.711	32.5867
golden snub-nosed monkey	104.915	32.5961
golden snub-nosed monkey	104.963	32.5926
golden snub-nosed monkey	105.03	32.5942
golden snub-nosed monkey	104.628	32.6068
golden snub-nosed monkey	104.66	32.6082
golden snub-nosed monkey	104.816	32.6016
golden snub-nosed monkey	104.942	32.6012
golden snub-nosed monkey	104.622	32.6189
golden snub-nosed monkey	104.646	32.6159
golden snub-nosed monkey	104.709	32.6197
golden snub-nosed monkey	104.763	32.6313
golden snub-nosed monkey	104.763	32.6313
golden snub-nosed monkey	104.817	32.6138
golden snub-nosed monkey	104.977	32.618
golden snub-nosed monkey	105.057	32.6127
golden snub-nosed monkey	105.079	32.6184
golden snub-nosed monkey	104.657	32.6263
golden snub-nosed monkey	104.68	32.6392
golden snub-nosed monkey	104.642	32.639
golden snub-nosed monkey	104.694	32.6521
golden snub-nosed monkey	104.828	32.653
golden snub-nosed monkey	105.418	32.8986
golden snub-nosed monkey	105.428	32.8982
golden snub-nosed monkey	103.912	31.3965
golden snub-nosed monkey	103.912	31.3965
golden snub-nosed monkey	104.096	32.1336
golden snub-nosed monkey	103.997	32.1408
golden snub-nosed monkey	104.034	32.172
golden snub-nosed monkey	104.224	32.2227
golden snub-nosed monkey	103.977	32.2599
golden snub-nosed monkey	104.202	32.2776
golden snub-nosed monkey	103.554	31.1892
golden snub-nosed monkey	102.604	29.6921
golden snub-nosed monkey	103.163	31.1873
golden snub-nosed monkey	103.126	31.1492
golden snub-nosed monkey	103.076	31.1619
golden snub-nosed monkey	103.018	31.192
golden snub-nosed monkey	103.869	31.9758
golden snub-nosed monkey	103.874	31.991
golden snub-nosed monkey	103.823	31.974
golden snub-nosed monkey	103.885	32.0316
golden snub-nosed monkey	103.926	32.0431
golden snub-nosed monkey	103.944	32.1056
golden snub-nosed monkey	103.959	32.1138
golden snub-nosed monkey	103.932	32.1234
golden snub-nosed monkey	104.028	32.049
golden snub-nosed monkey	104.052	32.0618
golden snub-nosed monkey	104.03	32.0956
golden snub-nosed monkey	104.014	32.0956
golden snub-nosed monkey	103.993	31.9781
golden snub-nosed monkey	103.592	31.1422
golden snub-nosed monkey	103.665	31.2806
golden snub-nosed monkey	103.658	31.2438
golden snub-nosed monkey	103.633	31.2228
golden snub-nosed monkey	104.129	33.242
golden snub-nosed monkey	104.106	33.3123
golden snub-nosed monkey	104.128	33.2326
golden snub-nosed monkey	104.117	33.2302
golden snub-nosed monkey	104.128	33.2248
golden snub-nosed monkey	104.111	32.9647
golden snub-nosed monkey	103.986	33.2218
golden snub-nosed monkey	103.972	33.2271
golden snub-nosed monkey	104.003	33.217
golden snub-nosed monkey	103.57	31.1563
golden snub-nosed monkey	103.581	31.1543
golden snub-nosed monkey	103.643	31.2619
golden snub-nosed monkey	103.623	31.2704
golden snub-nosed monkey	103.66	31.2347
golden snub-nosed monkey	104.156	33.3076
golden snub-nosed monkey	104.142	32.9265
golden snub-nosed monkey	104.141	32.9245
golden snub-nosed monkey	102.916	30.6865
golden snub-nosed monkey	102.79	30.7247
golden snub-nosed monkey	102.709	30.7803
golden snub-nosed monkey	102.676	30.7562
golden snub-nosed monkey	102.763	30.5307
golden snub-nosed monkey	102.558	30.7114
golden snub-nosed monkey	102.588	30.4723
golden snub-nosed monkey	102.527	30.4328
golden snub-nosed monkey	102.668	30.3023
golden snub-nosed monkey	104.157	33.235
golden snub-nosed monkey	104.146	33.227
golden snub-nosed monkey	104.081	33.1471
golden snub-nosed monkey	104.156	33.244
golden snub-nosed monkey	104.145	33.262
golden snub-nosed monkey	104.167	33.243
golden snub-nosed monkey	104.177	33.253
golden snub-nosed monkey	104.176	33.235
golden snub-nosed monkey	104.093	33.225
golden snub-nosed monkey	104.114	33.253
golden snub-nosed monkey	104.093	33.235
golden snub-nosed monkey	104.105	33.236
golden snub-nosed monkey	104.058	33.1572
golden snub-nosed monkey	104.103	33.253
golden snub-nosed monkey	104.093	33.244
golden snub-nosed monkey	104.089	33.253
golden snub-nosed monkey	104.136	33.217
golden snub-nosed monkey	104.102	33.225
golden snub-nosed monkey	104.099	33.3012
golden snub-nosed monkey	104.114	33.215
golden snub-nosed monkey	104.098	33.3272
golden snub-nosed monkey	104.061	33.1941
golden snub-nosed monkey	104.104	33.217
golden snub-nosed monkey	104.021	33.2002
golden snub-nosed monkey	104.113	33.316
golden snub-nosed monkey	104.035	33.2081
golden snub-nosed monkey	104.122	33.307
golden snub-nosed monkey	104.082	33.308
golden snub-nosed monkey	104.05	33.1847
golden snub-nosed monkey	104.081	33.325
golden snub-nosed monkey	104.083	33.334
golden snub-nosed monkey	104.092	33.317
golden snub-nosed monkey	104.122	33.2513
golden snub-nosed monkey	104.102	33.289
golden snub-nosed monkey	104.13	33.2664
golden snub-nosed monkey	104.081	33.289
golden snub-nosed monkey	104.111	33.296
golden snub-nosed monkey	104.115	33.325
golden snub-nosed monkey	104.081	33.1659
golden snub-nosed monkey	104.114	33.335
golden snub-nosed monkey	102.096	30.582
golden snub-nosed monkey	102.806	32.255
